# Supplementary material for: Physical Activity Capacity Assessment of Patients with Chronic Disease and the Six-Minute Walk Test: A Cross-Sectional Study
Source: Healthcare (Basel). 2022 Apr 19;10(5):758. doi: 10.3390/healthcare10050758 (PMC9141940; doi:10.3390/healthcare10050758)
Supplement: Supplementary file 1 [file healthcare-10-00758-s001.zip]

Archive with 1 entries (1 files):
- healthcare-1657495-supplementary.pdf
